# Supplementary material for: Topological robustness analysis of protein interaction networks reveals key targets for overcoming chemotherapy resistance in glioma
Source: Sci Rep. 2015 Nov 19;5:16830. doi: 10.1038/srep16830 (PMC4652178; doi:10.1038/srep16830)
Supplement: Supplementary Information [file srep16830-s1.xls]

## Sheet: Table S1
Protein Symbol	Protein Name
DNAJBA1	(DnaJ (Hsp40) Homolog, Subfamily B, Member 1
PAPSS2	3'-phosphoadenosine 5'-phosphosulfate synthase 2
ABAT	4-aminobutyrate aminotransferase
HPD	4-hydroxyphenylpyruvate dioxygenase
NT5E	5'-nucleotidase, ecto (CD73)
AKAP12	A kinase (PRKA) anchor protein 12
ABHD13	abhydrolase domain containing 13
ABL1	ABL proto-oncogene 1, non-receptor tyrosine kinase
ACACA	acetyl-CoA carboxylase alpha
ACPP	acid phosphatase, prostate
ANP32E	acidic (leucine-rich) nuclear phosphoprotein 32 family, member E
ABLIM1	actin binding LIM protein 1
ACTN4	actinin, alpha 4
ATF2	activating transcription factor 2
ATF7	activating transcription factor 7
ACSL1	acyl-CoA synthetase long-chain family member 1
ACSS1	acyl-CoA synthetase short-chain family member 1
AP1S2	adaptor-related protein complex 1, sigma 2 subunit
AMPD2	adenosine monophosphate deaminase 2
GPR115	adhesion G protein-coupled receptor F4
ARL6	ADP-ribosylation factor-like protein 6
AFF3	AF4/FMR2 family, member 3
AFF4	AF4/FMR2 family, member 4
AGMAT	agmatine ureohydrolase (agmatinase)
AARS	alanyl-tRNA synthetase
ALDH1A3	aldehyde dehydrogenase 1 family, member A3
ALDH3A2	aldehyde dehydrogenase 3 family, member A2
ALDOA	aldolase A, fructose-bisphosphate
APNG	Alkylpurine-DNA-N-glycosylase
AZGP1	alpha-2-glycoprotein 1, zinc-binding
AFP	alpha-fetoprotein
ALX4	ALX homeobox 4
AREG	amphiregulin
AGGF1	angiogenic factor with G patch and FHA domains 1
ANGPT1	angiopoietin 1
ANGPT2	angiopoietin 2
ANK2	ankyrin 2, neuronal
ANKRD29	ankyrin repeat domain 29
ANXA2	annexin A2
BCMP11	anterior gradient protein 3
APOE	apolipoprotein E
APAF1	apoptotic peptidase activating factor 1
AQP1	aquaporin 1 (Colton blood group)
ARG2	arginase 2
ASS1	argininosuccinate synthase 1
ACTR2	ARP2 actin-related protein 2 homolog (yeast)
ARSJ	arylsulfatase family, member J
ASNS	asparagine synthetase (glutamine-hydrolyzing)
DARS	aspartyl-tRNA synthetase
ASTN2	astrotactin 2
ATXN10	ataxin 10
ATM	ATM serine/threonine kinase
ATP13A3	ATPase type 13A3
ATP2B4	ATPase, Ca++ transporting, plasma membrane 4
ATP10D	ATPase, class V, type 10D
ATP6V0E2	ATPase, H+ transporting V0 subunit e2
ATP1A3	ATPase, Na+/K+ transporting, alpha 3 polypeptide
ATRNL1	attractin-like 1
BIRC7	baculoviral IAP repeat containing 7
BBS12	Bardet-Biedl syndrome 12
BER	Base excision repair protein
BNC1	basonuclin 1
BCL11A	B-cell CLL/lymphoma 11A (zinc finger protein)
BCL2	B-cell CLL/lymphoma 2
BCL3	B-cell CLL/lymphoma 3
BAG1	BCL2-associated athanogene
BCL2L11	BCL2-like 11 (apoptosis facilitator)
BCL2L2	BCL2-like 2
B3GALNT1	beta-1,3-N-acetylgalactosaminyltransferase 1 (globoside blood group)
BICD1	bicaudal D homolog 1 (Drosophila)
BAMBI	BMP and activin membrane-bound inhibitor
BMPR1A	bone morphogenetic protein receptor, type IA
BMPR1B	bone morphogenetic protein receptor, type IB
BDKRB1	bradykinin receptor B1
BEX2	brain expressed X-linked 2
BEX2	brain expressed X-linked 2
BEX4	brain expressed, X-linked 4
BCAT1	branched chain amino-acid transaminase 1, cytosolic
BRAP	BRCA1 associated protein
BCAS1	breast carcinoma amplified sequence 1
BTBD3	BTB (POZ) domain containing 3
BUB1	BUB1 mitotic checkpoint serine/threonine kinase
DSCR1L2	Calcipressin-3
CALCRL	calcitonin receptor-like
CALCA	calcitonin-related polypeptide alpha
CALCB	calcitonin-related polypeptide beta
CAB39L	calcium binding protein 39-like
CAMK2D	calcium/calmodulin-dependent protein kinase II delta
CAPS	calcyphosine
CALM2	calmodulin 2 (phosphorylase kinase, delta)
CALM2	calmodulin 2 (phosphorylase kinase, delta)
CAPN1	calpain 1, (mu/I) large subunit
CNN1	calponin 1, basic, smooth muscle
CREM	cAMP responsive element modulator
CNR1	cannabinoid receptor 1 (brain)
CPS1	carbamoyl-phosphate synthase 1, mitochondrial
CHST15	carbohydrate (N-acetylgalactosamine 4-sulfate 6-O) sulfotransferase 15
GALNAC4S-6ST	Carbohydrate sulfotransferase 15
CEACAM1	carcinoembryonic antigen-related cell adhesion molecule 1 (biliary glycoprotein)
CASP1	caspase 1, apoptosis-related cysteine peptidase
CASP4	caspase 4, apoptosis-related cysteine peptidase
CTNNA2	catenin (cadherin-associated protein), alpha 2
CTNND2	catenin (cadherin-associated protein), delta 2
CTSL2	Cathepsin L2
CAV1	caveolin 1, caveolae protein, 22kDa
CEBPB	CCAAT/enhancer binding protein (C/EBP), beta
CD27L	CD27 ligand
CD33	CD33 molecule
CD44	CD44 molecule (Indian blood group)
CD6	CD6 molecule
CLK1	CDC-like kinase 1
CLK2	CDC-like kinase 2
CHL1	cell adhesion molecule L1-like
CDC40	cell division cycle 40
CENPF	centromere protein F, 350/400kDa
CCL11	chemokine (C-C motif) ligand 11
CCRL2	chemokine (C-C motif) receptor-like 2
CXCL2	chemokine (C-X-C motif) ligand 2
CXCL3	chemokine (C-X-C motif) ligand 3
CXCL8	chemokine (C-X-C motif) ligand 8
CHN1	chimerin 1
CLCA2	chloride channel accessory 2
CSAG1	chondrosarcoma associated gene 1
C3ORF14	chromosome 3 open reading frame 14
C5ORF24	chromosome 5 open reading frame 24
C6ORF62	chromosome 6 open reading frame 62
CGNL1	cingulin-like 1
F2RL2	coagulation factor II (thrombin) receptor-like 2
CCDC109B	coiled-coil domain containing 109B
CCDC11	Coiled-Coil Domain Containing 11
CCDC3	coiled-coil domain containing 3
CCDC69	coiled-coil domain containing 69
CCDC77	coiled-coil domain containing 77
CCDC91	coiled-coil domain containing 91
CTHRC1	collagen triple helix repeat containing 1
COL1A2	collagen, type I, alpha 2
COL3A1	collagen, type III, alpha 1
COL4A1	collagen, type IV, alpha 1
COL4A6	collagen, type IV, alpha 6
COL6A2	collagen, type VI, alpha 2
COL11A1	collagen, type XI, alpha 1
COL13A1	collagen, type XIII, alpha 1
COL14A1	collagen, type XIV, alpha 1
CTGF	connective tissue growth factor
CORO1A	coronin, actin binding protein, 1A
COX11	COX11 cytochrome c oxidase copper chaperone
CKB	creatine kinase, brain
CRYM	crystallin, mu
CSAG3	CSAG family, member 3
CTAGE5	CTAGE family, member 5
CTPS	CTP synthase 1
CTPS2	CTP synthase 2
CELF2	CUGBP, Elav-like family member 2
CXCR7	C-X-C chemokine receptor type 7
CCNF	cyclin F
CHED	Cyclin-dependent kinase 13
CDK2AP2	cyclin-dependent kinase 2 associated protein 2
CDKN1A	cyclin-dependent kinase inhibitor 1A (p21, Cip1)
CDKN2A	cyclin-dependent kinase inhibitor 2A
CDKL3	cyclin-dependent kinase-like 3
CYLD	cylindromatosis (turban tumor syndrome)
CBS	cystathionine-beta-synthase
CST9L	cystatin 9-like
CARS	cysteinyl-tRNA synthetase
CDA	cytidine deaminase
CYBRD1	cytochrome b reductase 1
COX4I1	cytochrome c oxidase subunit IV isoform 1
COX6A1	cytochrome c oxidase subunit VIa polypeptide 1
COX6A1	cytochrome c oxidase subunit VIa polypeptide 1
COX6C	cytochrome c oxidase subunit VIc
COX7B	cytochrome c oxidase subunit VIIb
CYP17A1	cytochrome P450, family 17, subfamily A, polypeptide 1
CYP4F2	cytochrome P450, family 4, subfamily F, polypeptide 2
CYP46A1	cytochrome P450, family 46, subfamily A, polypeptide 1
CYFIP2	cytoplasmic FMR1 interacting protein 2
FAT	Protocadherin Fat 1
G3PD	Glyceraldehyde 3-phosphate dehydrogenase
GAS	Growth arrest-specific 6
HMG2L1	High Mobility Group Protein 2 Like Protein 1
HNRPA3	Heterogeneous nuclear ribonucleoprotein A3
HRR1	Helicase required for RNAi-mediated heterochromatin assembly 1
HS1	Hematopoietic lineage cell–specific protein 1
HSP5A	Heat Shock 70kDa Protein 5
HSP70	Heat shock protein 70 kDa
HSP75	Heat shock protein 75 kDa
HTRIP	human TRIP
HUMIG	Chemokine (C-X-C motif) ligand 9
ICE-LAP6	ICE-like apoptotic protease-6
IF4A1	eukaryotic initiation factor 4a-i
IL8	Interleukin 8
IL8RBA	Interleukin 8 receptor, alpha
ISGF3	Interferon-stimulated gene factor 3
JDP1	J domain-containing protein 1
JNK3A1	JNK3 alpha1protein kinase
KI67	Antigen KI-67
KIP2	Cyclin-dependent kinase inhibitor 1C
LOC83690	Data not found
MAD3	serine/threonine-protein kinase Bub1
MAP3K7IP3	TGF-beta activated kinase 1/MAP3K7 binding protein 3
MAPK	Mitogen-activated protein kinase
MCH3	caspase 7
ME491	melanoma-associated glycoprotein
MEK1	Dual specificity mitogen-activated protein kinase kinase 1
MKK3	Dual specificity mitogen-activated protein kinase kinase 3
MKK6	Dual specificity mitogen-activated protein kinase kinase 6
MOBKL1B	Mps one binder kinase activator-like 1B
NET7	Tetraspanin-15
NFAT1	Nuclear factor of activated T-cells, cytoplasmic 2
NIK	Mitogen-activated protein kinase kinase kinase 14
ODZ4	Protein Odd Oz/ten-m homolog 4
P15RS	p15INK4b-related sequence/regulation of nuclear pre-mRNA domain-containing protein 1A
P21	cyclin-dependent kinase inhibitor 1
P53	cellular tumor antigen p53
P68K	RNA helicase p68
PDGF	Platelet-derived growth factor
PDGFR	Platelet-derived growth factor receptor
PI3K	Phosphoinositide 3-kinase
PIG3	tumor protein p53 inducible protein 3
PKB	Protein kinase B
PPAR	Peroxisome proliferator-activated receptor
PPMP	Peripheral myelin protein 22
PUMA	p53 upregulated modulator of apoptosis
PUMP1	Mitochondrial uncoupling protein 1
RAB	Rab GTPase
RAP2A	Ras-related protein Rap-2a
RAI	neuron-specific Rai (ShcC) adaptor protein
RB	retinoblastoma protein
RBM9	RNA binding motif protein 9
RECQ1	RecQ helicase-like 1
RGL	Ral guanine nucleotide dissociation stimulator-like 1
RLA2	60S acidic ribosomal protein P2
ROX	bHLHZip protein
RS14	40S ribosomal protein S14
RSSA	rssA protein
SEC3L1	Sec3l1 Protein
SHC	SHC-transforming protein 1
SIKE	Suppressor of IKKepsilon
SKP1A	S-phase kinase-associated protein 1A
SMRT	Nuclear receptor co-repressor 2
SRRP35	serine-arginine repressor protein 35 kDa
SSB1	Heat shock protein SSB1
SULT1C1	Sulfotransferase 1C1
TBA1A	Tubulin alpha-1A chain
TCRB	T cell receptor beta chain
TGFR	TGF beta receptor 2
TIP47	Mannose-6-phosphate receptor binding protein 1
TIPM3	TIMP metallopeptidase inhibitor 3
TMEM1	trafficking protein particle complex 10
TMEM118	Transmembrane protein 118
TMEM16D	transmembrane protein 16D
TMEM22	transmembrane protein 22
TNFRSF6	tumor necrosis factor receptor superfamily member 6
TNRC15	PERQ amino acid-rich with GYF domain-containing protein 2
TNXRD1	thioredoxin reductase 1
TRA1	Transcription-associated protein 1
TUBB4	Tubulin beta-4A chain
VITDR	vitamin D receptor
DCC	DCC netrin 1 receptor
DDX43	DEAD (Asp-Glu-Ala-Asp) box polypeptide 43
DHX57	DEAH (Asp-Glu-Ala-Asp/His) box polypeptide 57
DHX9	DEAH (Asp-Glu-Ala-His) box helicase 9
DR3	Death receptor 3
DOCK5	dedicator of cytokinesis 5
DIO1	deiodinase, iodothyronine, type I
DLEU2	deleted in lymphocytic leukemia 2 (non-protein coding)
DNER	delta/notch-like EGF repeat containing
DENND4A	DENN/MADD domain containing 4A
DCK	deoxycytidine kinase
DIAPH2	diaphanous-related formin 2
DPYSL5	dihydropyrimidinase-like 5
DPP4	dipeptidyl-peptidase 4
DLG1	discs, large homolog 1 (Drosophila)
DLX4	distal-less homeobox 4
DDIT3	DNA-damage-inducible transcript 3
DDIT4	DNA-damage-inducible transcript 4
DDIT4L	DNA-damage-inducible transcript 4-like
DNAJA1	DnaJ (Hsp40) homolog, subfamily A, member 1
DNAJB11	DnaJ (Hsp40) homolog, subfamily B, member 11
DNAJB13	DnaJ (Hsp40) homolog, subfamily B, member 13
DNAJB9	DnaJ (Hsp40) homolog, subfamily B, member 9
DNAJC12	DnaJ (Hsp40) homolog, subfamily C, member 12
DNAJC15	DnaJ (Hsp40) homolog, subfamily C, member 15
DNAJC6	DnaJ (Hsp40) homolog, subfamily C, member 6
DDC	dopa decarboxylase (aromatic L-amino acid decarboxylase)
DAPP1	dual adaptor of phosphotyrosine and 3-phosphoinositides
DUSP1	dual specificity phosphatase 1
DUSP12	dual specificity phosphatase 12
DUSP12	dual specificity phosphatase 12
DUSP3	dual specificity phosphatase 3
DUSP5	dual specificity phosphatase 5
DBNDD1	dysbindin (dystrobrevin binding protein 1) domain containing 1
BPAG1	dystonin
DTNA	dystrobrevin, alpha
E1AF	E1A Enhancer-Binding Protein
E2F1	E2F transcription factor 1
E2F5	E2F transcription factor 5, p130-binding
EGR1	early growth response 1
ECD	ecdysoneless homolog (Drosophila)
EML1	echinoderm microtubule associated protein like 1
ENOX1	ecto-NOX disulfide-thiol exchanger 1
ENPP2	ectonucleotide pyrophosphatase/phosphodiesterase 2
EGLN1	egl-9 family hypoxia-inducible factor 1
ELN	elastin
EMILIN2	elastin microfibril interfacer 2
ELL	elongation factor RNA polymerase II
ELL2	elongation factor, RNA polymerase II, 2
ENSA	endosulfine alpha
EDNRB	endothelin receptor type B
EZH2	enhancer of zeste 2 polycomb repressive complex 2 subunit
ENO3	enolase 3 (beta, muscle)
EPHA3	EPH receptor A3
EPHB2	EPH receptor B2
EPHB6	EPH receptor B6
HEK2	Ephrin type-B receptor 3
EGFR	epidermal growth factor receptor
ERBB	epidermal growth factor receptor
EPB41L4B	erythrocyte membrane protein band 4.1 like 4B
EIF2AK3	eukaryotic translation initiation factor 2-alpha kinase 3
EIF4BP1	eukaryotic translation initiation factor 4B pseudogene 1
EIF4BP2	eukaryotic translation initiation factor 4B pseudogene 2
EIF4ENIF1	eukaryotic translation initiation factor 4E nuclear import factor 1
EIF5	eukaryotic translation initiation factor 5
EXOC6	exocyst complex component 6
EXT1	exostosin glycosyltransferase 1
FAM114A1	family with sequence similarity 114, member A1
FAM133A	family with sequence similarity 133, member A
FAM57A	family with sequence similarity 57, member A
FAM57A	family with sequence similarity 57, member A
FANCB	Fanconi anemia, complementation group B
FANCF	Fanconi anemia, complementation group F
FASL	Fas ligand
FEZ1	fasciculation and elongation protein zeta 1 (zygin I)
FAT3	FAT atypical cadherin 3
FOS	FBJ murine osteosarcoma viral oncogene homolog
FBXL3	F-box and leucine-rich repeat protein 3
FRMPD4	FERM and PDZ domain containing 4
FRMD6	FERM domain containing 6
FARP1	FERM, RhoGEF (ARHGEF) and pleckstrin domain protein 1 (chondrocyte-derived)
FTH1	ferritin, heavy polypeptide 1
FTHL8	ferritin, heavy polypeptide-like 8
FTL	ferritin, light polypeptide
FGFR1OP	FGFR1 oncogene partner
FBN1	fibrillin 1
FGF10	fibroblast growth factor 10
FGF5	fibroblast growth factor 5
FGF9	fibroblast growth factor 9
FGFR	Fibroblast growth factor receptor 1
FSD1	fibronectin type III and SPRY domain containing 1
FBLN5	Fibulin-5
FOLR1	folate receptor 1 (adult)
FLCN	folliculin
FST	follistatin
FOXF1	forkhead box F1
FOXO1	forkhead box O1
FOXP1	forkhead box P1
FMNL2	formin-like 2
FRA2	Fos-related antigen 2
FRAS1	Fraser extracellular matrix complex subunit 1
FZD2	frizzled class receptor 2
FUZ	fuzzy planar cell polarity protein
GPR68	G protein-coupled receptor 68
G0S2	G0/G1 switch 2
GSPT1	G1 to S phase transition 1
GCS	Gamma-glutamyl Cysteine Synthetase
GJA1	gap junction protein, alpha 1, 43kDa
GATA4	GATA binding protein 4
GFRA1	GDNF family receptor alpha 1
GLI3	GLI family zinc finger 3
GFAP	glial fibrillary acidic protein
GLMN	glomulin, FKBP associated protein
GNE	glucosamine (UDP-N-acetyl)-2-epimerase/N-acetylmannosamine kinase
GLCE	glucuronic acid epimerase
GUSBP1	glucuronidase, beta pseudogene 1
GRIK2	glutamate receptor, ionotropic, kainate 2
GFPT1	glutamine--fructose-6-phosphate transaminase 1
EPRS	glutamyl-prolyl-tRNA synthetase
GPX3	glutathione peroxidase 3
GSTA4	glutathione S-transferase alpha 4
GSTM3	glutathione S-transferase mu 3 (brain)
GSTO1	glutathione S-transferase omega 1
GSTP1	glutathione S-transferase pi 1
GSTZ1	glutathione S-transferase zeta 1
GSS	glutathione synthetase
GK	glycerol kinase
GPM6A	glycoprotein M6A
GPM6B	glycoprotein M6B
GARS	glycyl-tRNA synthetase
GOLGA8A	golgin A8 family, member A
GAB1	GRB2-associated binding protein 1
GREM1	gremlin 1, DAN family BMP antagonist
HRASLS3	Group XVI phospholipase A2
GADD45	Growth Arrest and DNA Damage-inducible 45
GDF15	growth differentiation factor 15
GRB14	growth factor receptor-bound protein 14
GTPBP1	GTP binding protein 1
G3BP2	GTPase activating protein (SH3 domain) binding protein 2
GAMT	guanidinoacetate N-methyltransferase
GNA14	guanine nucleotide binding protein (G protein), alpha 14
GBP5	guanylate binding protein 5
H2AFX	H2A histone family, member X
HRK	harakiri, BCL2 interacting protein
HSPA1A	heat shock 70kDa protein 1A
HSPA1B	heat shock 70kDa protein 1B
HSPA6	heat shock 70kDa protein 6 (HSP70B')
HSPA8	heat shock 70kDa protein 8
GRP78	Heat shock 70kDa protein 5
HSP90B1	heat shock protein 90kDa beta (Grp94), member 1
ENPL	Heat Shock Protein 90kDa Beta (Grp94), Member 1
GRP94	Heat shock protein 90kDa beta member 1
HELLS	helicase, lymphoid-specific
HMOX1	heme oxygenase 1
HS3ST2	heparan sulfate (glucosamine) 3-O-sulfotransferase 2
HES1	hes family bHLH transcription factor 1
HEY1	hes-related family bHLH transcription factor with YRPW motif 1
HNRNPU	heterogeneous nuclear ribonucleoprotein U (scaffold attachment factor A)
HAL	histidine ammonia-lyase
HINT1	histidine triad nucleotide binding protein 1
HIST1H2AC	histone cluster 1, H2ac
HIST1H2AL	histone cluster 1, H2al
HIST3H2A	histone cluster 3, H2a
HOMER1	homer scaffolding protein 1
HERPUD1	homocysteine-inducible, endoplasmic reticulum stress-inducible, ubiquitin-like domain member 1
HTRA3	HtrA serine peptidase 3
HADHA	hydroxyacyl-CoA dehydrogenase/3-ketoacyl-CoA thiolase/enoyl-CoA hydratase (trifunctional protein), alpha subunit
HSD17B11	hydroxysteroid (17-beta) dehydrogenase 11
HSD17B6	hydroxysteroid (17-beta) dehydrogenase 6
HYOU1	hypoxia up-regulated 1
IDS	iduronate 2-sulfatase
BEX1	brain-expressed X-linked protein 1
CAMKK1	Calcium/calmodulin-dependent protein kinase kinase 1
CBLN2	Cerebellin precursor protein 2
CD24	cluster of differentiation 24
CSAG2	Chondrosarcoma-Associated Gene 2/3 Protein
EIF2AK4	eukaryotic translation initiation factor 2 alpha kinase 4
HLA-DRB1	HLA class II histocompatibility antigen, DRB1-9 beta chain
LEF1	lymphoid enhancer-binding factor 1
LUC7L	Serine-arginine-rich nuclear protein Luc7l
MCCC2	Methylcrotonoyl-CoA carboxylase beta
MUC15	Mucin 15
OPTN	Optineurin
OR6T1	olfactory receptor, family 6, subfamily T, member 1
PHTF2	Putative homeodomain transcription factor 2
SFPQ	splicing factor proline/glutamine-rich
SLC27A6	Long-chain fatty acid transport protein 6
SUPT16H	FACT complex subunit SPT16
UGT1A10	UDP-glucuronosyltransferase 1-10
ID1	inhibitor of DNA binding 1, dominant negative helix-loop-helix protein
INCENP	inner centromere protein antigens 135/155kDa
INPP5F	inositol polyphosphate-5-phosphatase F
IRS2	insulin receptor substrate 2
IGF2	insulin-like growth factor 2
IGFBP2	insulin-like growth factor binding protein 2, 36kDa
IGFBP3	insulin-like growth factor binding protein 3
IGFBP5	insulin-like growth factor binding protein 5
IGFBP6	insulin-like growth factor binding protein 6
IGFBP7	insulin-like growth factor binding protein 7
ITGA7	integrin, alpha 7
ICAM2	intercellular adhesion molecule 2
IFITM3	interferon induced transmembrane protein 3
IRF1	interferon regulatory factor 1
IFNB1	interferon, beta 1, fibroblast
IFNG	interferon, gamma
IFI16	interferon, gamma-inducible protein 16
IL1RN	interleukin 1 receptor antagonist
IL1R1	interleukin 1 receptor, type I
IL1B	interleukin 1, beta
IL11R	Interleukin 11 Receptor
IL13RA2	interleukin 13 receptor, alpha 2
IL15RA	interleukin 15 receptor, alpha
IL17RB	interleukin 17 receptor B
IL18	interleukin 18
IL5RA	interleukin 5 receptor, alpha
IL6ST	interleukin 6 signal transducer
IRAK4	interleukin-1 receptor-associated kinase 4
IFT57	intraflagellar transport 57
IAPP	islet amyloid polypeptide
IDH1	isocitrate dehydrogenase 1 (NADP+), soluble
IDH2	isocitrate dehydrogenase 2 (NADP+), mitochondrial
JAK1	Janus kinase 1
JAM3	junctional adhesion molecule 3
KLK11	kallikrein-related peptidase 11
KDELC1	KDEL (Lys-Asp-Glu-Leu) containing 1
KBTBD3	kelch repeat and BTB (POZ) domain containing 3
KLHL13	kelch-like family member 13
KRT14	keratin 14, type I
KRT15	keratin 15, type I
KIF11	kinesin family member 11
KIF14	kinesin family member 14
KIF15	kinesin family member 15
KIF20A	kinesin family member 20A
KIF20B	kinesin family member 20B
KIF3A	kinesin family member 3A
LMNA	lamin A/C
LAMB1	laminin, beta 1
LGALS1	lectin, galactoside-binding, soluble, 1
LRRC17	leucine rich repeat containing 17
LRRC34	leucine rich repeat containing 34
LRRC6	leucine rich repeat containing 6
LETM2	leucine zipper-EF-hand containing transmembrane protein 2
GPR48	leucine-rich repeat G-protein coupled receptor 4
LIF	leukemia inhibitory factor
LIN28B	lin-28 homolog B (C. elegans)
LPPR4	lipid phosphate phosphatase-related protein type 4
LHFPL2	lipoma HMGIC fusion partner-like 2
LONRF2	LON peptidase N-terminal domain and ring finger 2
LCP1	lymphocyte cytosolic protein 1 (L-plastin)
LPAR1	lysophosphatidic acid receptor 1
LAPTM4B	lysosomal protein transmembrane 4 beta
LOX	lysyl oxidase
LOXL4	lysyl oxidase-like 4
HLA-B	major histocompatibility complex, class I, B
HLA-C	major histocompatibility complex, class I, C
MAL2	mal, T-cell differentiation protein 2 (gene/pseudogene)
MALT1	MALT1 paracaspase
MGAT4A	mannosyl (alpha-1,3-)-glycoprotein beta-1,4-N-acetylglucosaminyltransferase, isozyme A
MARK3	MAP/microtubule affinity-regulating kinase 3
MARCKSL1	MARCKS-like 1
MEG3	maternally expressed 3 (non-protein coding)
MATR3	matrin 3
MMP1	matrix metallopeptidase 1
MMP3	matrix metallopeptidase 3
MMP9	matrix metallopeptidase 9
MXD1	MAX dimerization protein 1
CRSP7	mediator complex 26
MDC1	mediator of DNA-damage checkpoint 1
CRSP2	Mediator of RNA polymerase II transcription subunit 14
MEIS1	Meis homeobox 1
MC4R	melanocortin 4 receptor
MAGEA10	melanoma antigen family A10
MAGEA10	melanoma antigen family A10
MAGEA10	melanoma antigen family A10
MAGEA10	melanoma antigen family A10
MAGEA10	melanoma antigen family A10
MAGEA10	melanoma antigen family A10
MAGEA10	melanoma antigen family A10
MAGEA10	melanoma antigen family A10
MAGEA10	melanoma antigen family A10
MAGEA10	melanoma antigen family A10
MAGEA10	melanoma antigen family A10
MAGEE1	melanoma antigen family E1
MAGI2	membrane associated guanylate kinase, WW and PDZ domain containing 2
MAGI2	membrane associated guanylate kinase, WW and PDZ domain containing 2
MAGI2	membrane associated guanylate kinase, WW and PDZ domain containing 2
MERTK	MER proto-oncogene, tyrosine kinase
MANF	mesencephalic astrocyte-derived neurotrophic factor
MALAT1	metastasis associated lung adenocarcinoma transcript 1 (non-protein coding)
MAT2A	methionine adenosyltransferase II, alpha
MARS	methionyl-tRNA synthetase
MBD5	methyl-CpG binding domain protein 5
MEX3A	mex-3 RNA binding family member A
MFAP4	microfibrillar-associated protein 4
MTUS1	microtubule associated tumor suppressor 1
MAP4	microtubule-associated protein 4
MAPRE2	microtubule-associated protein, RP/EB family, member 2
MAPRE3	microtubule-associated protein, RP/EB family, member 3
MDK	midkine (neurite growth-promoting factor 2)
MCM6	minichromosome maintenance complex component 6
PSM2	Mismatch repair endonuclease
MRPS6	mitochondrial ribosomal protein S6
MTRF1	mitochondrial translational release factor 1
MAPK14	mitogen-activated protein kinase 14
MAP2K4	mitogen-activated protein kinase kinase 4
ERK2	Mitogen-activated protein kinase 1
ERK3	Mitogen-activated protein kinase 6
MLXIP	MLX interacting protein
MOAP1	modulator of apoptosis 1
MAOA	monoamine oxidase A
MCTP1	multiple C2 domains, transmembrane 1
MSI1	musashi RNA-binding protein 1
MLH1	mutL homolog 1
MSH2	mutS homolog 2
MSH6	mutS homolog 6
MYCBP2	MYC binding protein 2, E3 ubiquitin protein ligase
MYC	Myc proto-oncogene protein
MEF2C	myocyte enhancer factor 2C
MYO9A	myosin IXA
CALX	Na/Ca-exchange protein
NDUFB3	NADH dehydrogenase (ubiquinone) 1 beta subcomplex, 3, 12kDa
NAP5	Nck-associated protein 5
N4BP2	NEDD4 binding protein 2
NEO1	neogenin 1
NES	Nestin
NEDD9	neural precursor cell expressed, developmentally down-regulated 9
NBPF	Neuroblastoma Breakpoint Family, Member 16
NF1	neurofibromin 1
NRGN	neurogranin (protein kinase C substrate, RC3)
NLGN1	neuroligin 1
NMB	neuromedin B
NMU	neuromedin U
NAV2	neuron navigator 2
NBS1	Nibrin
NAMPT	nicotinamide phosphoribosyltransferase
NLRP1	NLR family, pyrin domain containing 1
NOG	noggin
NOTCH1	notch 1
NTHL1	nth endonuclease III-like 1 (E. coli)
DNAPK	nuclear DNA-dependent serine/threonine protein
NFIX	nuclear factor I/X (CCAAT-binding transcription factor)
NFKB1	nuclear factor of kappa light polypeptide gene enhancer in B-cells 1
NCOA3	nuclear receptor coactivator 3
NCOR1	nuclear receptor corepressor 1
NRIP3	nuclear receptor interacting protein 3
NR2F1	nuclear receptor subfamily 2, group F, member 1
NOL3	nucleolar protein 3 (apoptosis repressor with CARD domain)
NPM1	nucleophosmin (nucleolar phosphoprotein B23, numatrin)
NUP210	nucleoporin 210kDa
NUP93	nucleoporin 93kDa
MGMT	O-6-methylguanine-DNA methyltransferase
OCIAD2	OCIA domain containing 2
OR4K11P	olfactory receptor, family 4, subfamily K, member 11 pseudogene
OSTF1	osteoclast stimulating factor 1
OSBPL8	oxysterol binding protein-like 8
PAPD4	PAP associated domain containing 4
PARD3	par-3 family cell polarity regulator
PEG3	paternally expressed 3
PDLIM1	PDZ and LIM domain 1
PDLIM5	PDZ and LIM domain 5
PDZD8	PDZ domain containing 8
PTX3	pentraxin 3, long
PIN1	peptidylprolyl cis/trans isomerase, NIMA-interacting 1
PPIL2	peptidylprolyl isomerase (cyclophilin)-like 2
PRDX1	peroxiredoxin 1
PRDX6	peroxiredoxin 6
PHF11	PHD finger protein 11
PTEN	phosphatase and tensin homolog
PTENP1	phosphatase and tensin homolog pseudogene 1 (functional)
PCYT1B	phosphate cytidylyltransferase 1, choline, beta
PIP4K2A	phosphatidylinositol-5-phosphate 4-kinase, type II, alpha
PDE4DIP	phosphodiesterase 4D interacting protein
PDE5A	phosphodiesterase 5A, cGMP-specific
PDE7A	phosphodiesterase 7A
PGM2L1	phosphoglucomutase 2-like 1
PHGDH	phosphoglycerate dehydrogenase
PIK3R3	phosphoinositide-3-kinase, regulatory subunit 3 (gamma)
PLCE1	phospholipase C, epsilon 1
PLCL2	phospholipase C-like 2
PLD3	phospholipase D family, member 3
PPAT	phosphoribosyl pyrophosphate amidotransferase
PHKB	phosphorylase kinase, beta
PSAT1	phosphoserine aminotransferase 1
PSPH	phosphoserine phosphatase
PIH1D2	PIH1 domain containing 2
PIM2	Pim-2 proto-oncogene, serine/threonine kinase
PLAC8	placenta-specific 8
PKP3	plakophilin 3
PLAU	plasminogen activator, urokinase
PF4	platelet factor 4
PF4	platelet factor 4
PAFAH1B1	platelet-activating factor acetylhydrolase 1b, regulatory subunit 1 (45kDa)
PDGFRA	platelet-derived growth factor receptor, alpha polypeptide
PLEKHB1	pleckstrin homology domain containing, family B (evectins) member 1
PLEKHG1	pleckstrin homology domain containing, family G (with RhoGef domain) member 1
PMS2	PMS2 postmeiotic segregation increased 2 (S. cerevisiae)
PARP1	poly (ADP-ribose) polymerase 1
PHC3	polyhomeotic homolog 3 (Drosophila)
POLA1	polymerase (DNA directed), alpha 1, catalytic subunit
GALNT12	polypeptide N-acetylgalactosaminyltransferase 12
GALNT5	polypeptide N-acetylgalactosaminyltransferase 5
KCNJ15	potassium channel, inwardly rectifying subfamily J, member 15
KCNJ2	potassium channel, inwardly rectifying subfamily J, member 2
KCNA1	potassium channel, voltage gated shaker related subfamily A, member 1
POU3F2	POU class 3 homeobox 2
PBX4	pre-B-cell leukemia homeobox 4
PRPF4B	pre-mRNA processing factor 4B
PRL	prolactin
PRODH	proline dehydrogenase (oxidase) 1
PRODH2	proline dehydrogenase (oxidase) 2
PRR16	proline rich 16
PRRG4	proline rich Gla (G-carboxyglutamic acid) 4 (transmembrane)
PSRC1	proline/serine-rich coiled-coil 1
BAT2D1	proline-rich coiled-coil 2C
PRRT1	proline-rich transmembrane protein 1
PRRT2	proline-rich transmembrane protein 2
PCSK1N	proprotein convertase subtilisin/kexin type 1 inhibitor
PTGIR	prostaglandin I2 (prostacyclin) receptor (IP)
PRKCI	protein kinase C, iota
PKDCC	protein kinase domain containing, cytoplasmic
PPP1R15A	protein phosphatase 1, regulatory subunit 15A
PPP1R3C	protein phosphatase 1, regulatory subunit 3C
PPP1R9A	protein phosphatase 1, regulatory subunit 9A
PPP2CA	protein phosphatase 2, catalytic subunit, alpha isozyme
PPP2R1A	protein phosphatase 2, regulatory subunit A, alpha
PPM1E	protein phosphatase, Mg2+/Mn2+ dependent, 1E
PPM1H	protein phosphatase, Mg2+/Mn2+ dependent, 1H
PTPN18	protein tyrosine phosphatase, non-receptor type 18 (brain-derived)
PTPRCAP	protein tyrosine phosphatase, receptor type, C-associated protein
PTPRZ	Protein tyrosine phosphatase, receptor type, zeta polypeptide
PCMT1	protein-L-isoaspartate (D-aspartate) O-methyltransferase
PCDH7	protocadherin 7
PCDH9	protocadherin 9
PCBD1	pterin-4 alpha-carbinolamine dehydratase/dimerization cofactor of hepatocyte nuclear factor 1 alpha
PCBD2	pterin-4 alpha-carbinolamine dehydratase/dimerization cofactor of hepatocyte nuclear factor 1 alpha (TCF1) 2
FAK	PTK2 protein tyrosine kinase 2
PPFIBP1	PTPRF interacting protein, binding protein 1 (liprin beta 1)
PDK3	pyruvate dehydrogenase kinase, isozyme 3
QPRT	quinolinate phosphoribosyltransferase
RAB2A	RAB2A, member RAS oncogene family
RAD23A	RAD23 homolog A (S. cerevisiae)
RAD51AP1	RAD51 associated protein 1
RAD54B	RAD54 homolog B (S. cerevisiae)
CRAF1	RAF proto-oncogene
RAP1GAP	RAP1 GTPase activating protein
RASSF8	Ras association (RalGDS/AF-6) domain family (N-terminal) member 8
RASSF8	Ras association (RalGDS/AF-6) domain family (N-terminal) member 8
RASSF4	Ras association (RalGDS/AF-6) domain family member 4
RHOA	ras homolog family member A
RIT1	Ras-like without CAAX 1
RAC1	ras-related C3 botulinum toxin substrate 1 (rho family, small GTP binding protein Rac1)
RRAGB	Ras-related GTP binding B
RCAN2	regulator of calcineurin 2
G0S8	Regulator of G-protein signaling 2
RFX3	regulatory factor X, 3 (influences HLA class II expression)
RCOR2	REST corepressor 2
RPGR	retinitis pigmentosa GTPase regulator
RBP2	retinol binding protein 2, cellular
ARHGAP24	Rho GTPase activating protein 24
ARHGAP28	Rho GTPase activating protein 28
ARHGEF10L	Rho guanine nucleotide exchange factor (GEF) 10-like
ARHGEF4	Rho guanine nucleotide exchange factor (GEF) 4
RPP25	ribonuclease P/MRP 25kDa subunit
RPL27A	ribosomal protein L27a
RPL27A	ribosomal protein L27a
RPL38	ribosomal protein L38
RPS11	ribosomal protein S11
RPS2	ribosomal protein S2
RPS2	ribosomal protein S2
RPS20	ribosomal protein S20
RPS21	ribosomal protein S21
RPLP1	ribosomal protein, large, P1
RNF213	ring finger protein 213
RYBP	RING1 and YY1 binding protein
RNGTT	RNA guanylyltransferase and 5'-phosphatase
S100A2	S100 calcium binding protein A2
S100B	S100 calcium binding protein B
SGCD	sarcoglycan, delta (35kDa dystrophin-associated glycoprotein)
SCARB1	scavenger receptor class B, member 1
SCIN	scinderin
SCYL2	SCY1-like 2 (S. cerevisiae)
SEC61B	Sec61 beta subunit
SECTM1	secreted and transmembrane 1
SELENBP1	selenium binding protein 1
SEPP1	selenoprotein P, plasma, 1
SEPT6	septin 6
CHK2	Serine/threonine-protein kinase Chk2
SERPINB1	serpin peptidase inhibitor, clade B (ovalbumin), member 1
SERPINB2	serpin peptidase inhibitor, clade B (ovalbumin), member 2
SERPINF1	serpin peptidase inhibitor, clade F (alpha-2 antiplasmin, pigment epithelium derived factor), member 1
SH3BGR	SH3 domain binding glutamate-rich protein
SRP72	signal recognition particle 72kDa
SLITRK6	SLIT and NTRK-like family, member 6
SMAD4	SMAD family member 4
SNRPN	small nuclear ribonucleoprotein polypeptide N
SNORA68	small nucleolar RNA, H/ACA box 68
SCNN1A	sodium channel, non voltage gated 1 alpha subunit
SLC12A2	solute carrier family 12 (sodium/potassium/chloride transporter), member 2
SLC22A1	solute carrier family 22 (organic cation transporter), member 1
SLC3A1	solute carrier family 3 (amino acid transporter heavy chain), member 1
SLC35F1	solute carrier family 35, member F1
SLC38A1	solute carrier family 38, member 1
SLC4A8	solute carrier family 4, sodium bicarbonate cotransporter, member 8
SLC40A1	solute carrier family 40 (iron-regulated transporter), member 1
SLC5A3	solute carrier family 5 (sodium/myo-inositol cotransporter), member 3
SLC7A11	solute carrier family 7 (anionic amino acid transporter light chain, xc- system), member 11
SLC9A3R1	solute carrier family 9, subfamily A (NHE3, cation proton antiporter 3), member 3 regulator 1
SORL1	sortilin-related receptor, L(DLR class) A repeats containing
SP100	SP100 nuclear antigen
SALL2	spalt-like transcription factor 2
SPAG16	sperm associated antigen 16
SSFA2	sperm specific antigen 2
SPATA17	spermatogenesis associated 17
SF3B1	splicing factor 3b, subunit 1, 155kDa
SOX2	SRY (sex determining region Y)-box 2
SOX4	SRY (sex determining region Y)-box 4
SOX5	SRY (sex determining region Y)-box 5
ST3GAL2	ST3 beta-galactoside alpha-2,3-sialyltransferase 2
STC1	stanniocalcin 1
SCRG1	stimulator of chondrogenesis 1
SDF2L1	stromal cell-derived factor 2-like 1
SULF1	sulfatase 1
SULF2	sulfatase 2
SULT1A1	sulfotransferase family, cytosolic, 1A, phenol-preferring, member 1
SENP5	SUMO1/sentrin specific peptidase 5
SOD1	superoxide dismutase 1, soluble
SBSN	suprabasin
SMARCA2	SWI/SNF related, matrix associated, actin dependent regulator of chromatin, subfamily a, member 2
SYDE2	synapse defective 1, Rho GTPase, homolog 2 (C. elegans)
SYT11	synaptotagmin XI
SSX2IP	synovial sarcoma, X breakpoint 2 interacting protein
STXBP5	syntaxin binding protein 5 (tomosyn)
TAPBPL	TAP binding protein-like
TAS1R3	taste receptor, type 1, member 3
HOX11	T-cell leukemia homeobox protein 1
TTC30B	tetratricopeptide repeat domain 30B
THAP6	THAP domain containing 6
TXN	thioredoxin
TXNIP	thioredoxin interacting protein
THBD	thrombomodulin
THBS4	thrombospondin 4
THSD4	thrombospondin, type I, domain containing 4
THY1	Thy-1 cell surface antigen
TMPO	thymopoietin
TMSB10	thymosin beta 10
TMSB10	thymosin beta 10
TSHR	thyroid stimulating hormone receptor
TIGD7	tigger transposable element derived 7
TJP2	tight junction protein 2
TFPI2	tissue factor pathway inhibitor 2
TLR3	toll-like receptor 3
TOP2A	topoisomerase (DNA) II alpha 170kDa
TOX2	TOX high mobility group box family member 2
TRAIP	TRAF interacting protein
TCF12	transcription factor 12
TCF4	transcription factor 4
TFAP2C	transcription factor AP-2 gamma (activating enhancer binding protein 2 gamma)
TFRC	transferrin receptor
TRA2A	transformer 2 alpha homolog (Drosophila)
TGFB3	transforming growth factor, beta 3
TKTL1	transketolase-like 1
TPR	translocated promoter region, nuclear basket protein
TM4SF18	transmembrane 4 L six family member 18
TMTC3	transmembrane and tetratricopeptide repeat containing 3
TMTC4	transmembrane and tetratricopeptide repeat containing 4
TMEM159	transmembrane protein 159
TMEM185B	transmembrane protein 185B
TMEM50B	transmembrane protein 50B
PS2	Trefoil factor 1 precursor
TRIB3	tribbles pseudokinase 3
TRIM22	tripartite motif containing 22
TRIM38	tripartite motif containing 38
TPM2	tropomyosin 2 (beta)
TPM4	tropomyosin 4
WRB	tryptophan rich basic protein
WARS	tryptophanyl-tRNA synthetase
TSFM	Ts translation elongation factor, mitochondrial
TTLL7	tubulin tyrosine ligase-like family member 7
TNF	tumor necrosis factor
TNFRSF9	tumor necrosis factor receptor superfamily, member 9
TNFAIP3	tumor necrosis factor, alpha-induced protein 3
TPD52L1	tumor protein D52-like 1
TP53	tumor protein p53
YWHAZ	tyrosine 3-monooxygenase/tryptophan 5-monooxygenase activation protein, zeta
USP30	Ubiquitin carboxyl-terminal hydrolase 30
USP3	ubiquitin specific peptidase 3
UBE2D3	ubiquitin-conjugating enzyme E2D 3
UBE2QL1	ubiquitin-conjugating enzyme E2Q family-like 1
UBA6	ubiquitin-like modifier activating enzyme 6
UGT1A1	UDP glucuronosyltransferase 1 family, polypeptide A1
UGT1A3	UDP glucuronosyltransferase 1 family, polypeptide A3
UGT1A4	UDP glucuronosyltransferase 1 family, polypeptide A4
UGT1A5	UDP glucuronosyltransferase 1 family, polypeptide A5
UGT1A5	UDP glucuronosyltransferase 1 family, polypeptide A5
UGT1A5	UDP glucuronosyltransferase 1 family, polypeptide A5
UGT1A6	UDP glucuronosyltransferase 1 family, polypeptide A6
UGT1A7	UDP glucuronosyltransferase 1 family, polypeptide A7
UGT1A8	UDP glucuronosyltransferase 1 family, polypeptide A8
UGT1A9	UDP glucuronosyltransferase 1 family, polypeptide A9
UGT2B4	UDP glucuronosyltransferase 2 family, polypeptide B4
UGDH	UDP-glucose 6-dehydrogenase
GALNTL4	UDP-N-acetyl-alpha-D-galactosamine:polypeptide N-acetylgalactosaminyltransferase-like 4
VPS26A	vacuolar protein sorting 26 homolog A (S. pombe)
AKT1	v-akt murine thymoma viral oncogene homolog 1
AKT3	v-akt murine thymoma viral oncogene homolog 3
VCAM1	vascular cell adhesion molecule 1
VEGFA	vascular endothelial growth factor A
VASN	vasorin
VAT1L	vesicle amine transport 1-like
VIM	vimentin
VDR	vitamin D (1,25- dihydroxyvitamin D3) receptor
KIT	v-kit Hardy-Zuckerman 4 feline sarcoma viral oncogene homolog
MAF	v-maf avian musculoaponeurotic fibrosarcoma oncogene homolog
MAFB	v-maf avian musculoaponeurotic fibrosarcoma oncogene homolog B
WHDC1L1	WAS Protein Homology Region 2 Domain Containing 1-Like 1
WIPF2	WAS/WASL interacting protein family, member 2
WDR37	WD repeat domain 37
WDR72	WD repeat domain 72
WISP2	WNT1 inducible signaling pathway protein 2
WWOX	WW domain containing oxidoreductase
WWTR1	WW domain containing transcription regulator 1
XBP1	X-box binding protein 1
XRCC5	X-ray repair complementing defective repair in Chinese hamster cells 5 (double-strand-break rejoining)
YEATS4	YEATS domain containing 4
ZC3H11A	zinc finger CCCH-type containing 11A
ZNF177	zinc finger protein 177
ZNF229	zinc finger protein 229
ZNF239	zinc finger protein 239
ZNF296	zinc finger protein 296
ZNF331	zinc finger protein 331
ZNF354A	zinc finger protein 354A
ZNF365	zinc finger protein 365
ZNF404	zinc finger protein 404
ZNF436	zinc finger protein 436
ZNF638	zinc finger protein 638
ZNF654	zinc finger protein 654
ZNF673	zinc finger protein 673
ZNF674	zinc finger protein 674
ZFX	zinc finger protein, X-linked
ZFX	zinc finger protein, X-linked
ZMYND10	zinc finger, MYND-type containing 10
ZADH1	Zinc-binding alcohol dehydrogenase domain-containing protein 1
ZPBP	zona pellucida binding protein
